# Supplementary material for: Lymph node volume predicts survival but not nodal clearance in Stage IIIA-IIIB NSCLC
Source: PLoS One. 2017 Apr 20;12(4):e0174268. doi: 10.1371/journal.pone.0174268 (PMC5398511; doi:10.1371/journal.pone.0174268)
Supplement: S1 Table — (*) indicates p-values <0.05. (XLSX) [file pone.0174268.s006.xlsx]

## Sheet: Sheet1
			Locoregional recurrence						Progression-Free Survival						Overall survival						Distant Recurrence
			Univariate			Multivariate			Univariate			Multivariate			Univariate			Multivariate			Univariate
Clinical Characteristics	n		HR (95% CI)	p		HR (95% CI)	p		HR (95% CI)	p		HR (95% CI)	p		HR (95% CI)	p		HR (95% CI)	p		HR (95% CI)	p
Age
≤ 60	35		1						1						1						1
> 60	38		0.52 (0.21-1.32)	0.168837					0.74 (0.41-1.34)	0.317955					0.98 (0.49-1.96)	0.953757					0.34 (0.16-0.75)	0.00761493	*
Gender
Female	51		1						1						1						1
Male	22		1.98 (0.81-4.86)	0.134607					1.20 (0.64-2.24)	0.564011					1.56 (0.77-3.16)	0.213208					0.57 (0.23-1.39)	0.21612
Performance Status
0	30		1						1						1						1
1-2	43		1.47 (0.58-3.68)	0.413552					0.85 (0.47-1.54)	0.590034					0.91 (0.45-1.82)	0.789886					0.79 (0.38-1.62)	0.518897
Race
Asian, African-American or Hispanic	7		1						1						1						1
White	66		0.90 (0.21-3.89)	0.888155					0.83 (0.33-2.12)	0.702578					0.72 (0.25-2.07)	0.548031					3.30 (0.45-24.24)	0.241132
Histology
Adenocarcinoma	48		1						1						1						1
Other	9		0.72 (0.16-3.18)	0.667					0.40 (0.12-1.34)	0.138					0.38 (0.09-1.60)	0.185					0.38 (0.09-1.63)	0.194
Squamous cell carcinoma	16		1.02 (0.33-3.09)	0.977296					1.24 (0.61-2.55)	0.55					1.34 (0.59-3.02)	0.487315					0.99 (0.40-2.46)	0.991125
T Stage
T1a-T1b	18		1						1						1						1
T2a-T2b	32		0.74 (0.26-2.10)	0.576552					0.70 (0.35-1.42)	0.329435					0.77 (0.35-1.71)	0.525147					0.59 (0.26-1.36)	0.213634
T3-T4	23		0.54 (0.16-1.76)	0.30411					0.69 (0.31-1.52)	0.352028					0.40 (0.14-1.10)	0.0766345					0.45 (0.17-1.19)	0.10817
N Stage
N2	66		1						1						1						1
N3	7		4.66 (1.51-14.44)	0.0075982	*	1.58 (0.33-7.47)	0.5661		2.27 (0.95-5.44)	0.0660994					2.26 (0.87-5.90)	0.0960838					1.33 (0.40-4.41)	0.638533
Overall Stage
IIIA	61		1						1						1						1
IIIB	12		2.39 (0.86-6.63)	0.0930348					2.07 (0.98-4.36)	0.0567292					1.34 (0.55-3.26)	0.524188					1.23 (0.47-3.21)	0.678581
Lymph node stations involved (by clinical staging)
1	10		1						1			1			1			1			1
2	25		0.24 (0.02-2.65)	0.243381					0.85 (0.31-2.38)	0.763687		0.79 (0.28-2.20)	0.648		1.55 (0.41-5.91)	0.518166		1.28 (0.33- 4.96)	0.72		1.22 (0.37-3.98)	0.74723
≥3	38		4.18 (0.95-18.39)	0.0582378					2.68 (1.06-6.76)	0.0369735	*	2.07 (0.76-5.68)	0.157		3.87 (1.14-13.18)	0.0303318	*	2.83 (0.80-10.05)	0.11		1.80 (0.60-5.44)	0.297231
Radiation dose
54 Gy	46		1						1						1						1
> 54 Gy	27		1.23 (0.51-2.96)	0.649931					1.08 (0.59-1.97)	0.808156					0.87 (0.42-1.78)	0.704628					1.12 (0.54-2.31)	0.75402
Surgery
Lobectomy	57		1						1						1						1
Pneumonectomy	6		1.64 (0.37-7.20)	0.51068					1.99 (0.70-5.69)	0.198395					1.30 (0.30-5.61)	0.72233					2.72 (0.92-8.00)	0.0692251
Wedge/sublobar resection	10		0.35 (0.05-2.60)	0.302325					0.94 (0.39- 2.26)	0.890033					1.14 (0.43-2.99)	0.789458					0.48 (0.11-2.02)	0.315124
Pathological staging at surgery
ypN0	40		1						1						1						1
ypN1	7		0.34 (0.04-2.62)	0.298961					1.07 (0.43- 2.67)	0.882					1.10 (0.40-3.06)	0.851907					1.46 (0.52-4.11)	0.478251
ypN2	25		0.86 (0.34-2.21)	0.756105					1.11 (0.58-2.11)	0.762					1.04 (0.48-2.24)	0.925563					1.20 (0.54-2.65)	0.656265
RECIST response
Stable disease/Progressive disease (SD/PD)	38		1						1						1						1
Complete response/Partial response (CR/PR)	35		0.80 (0.32-1.95)	0.617					1.30 (0.72-2.36)	0.388					1.75 (0.87-3.50)	0.116					0.99 (0.48-2.03)	0.967
Lymph Node Characteristics (continuous)
Pre-treatment
Lymph node volume			1.04 (1.02-1.06)	0.00207264	*				1.03 (1.01-1.04)	0.0178128	*				1.02 (1.00-1.04)	0.0650329					1.00 (0.98-1.03)	0.834171
N2 lymph node volume			1.04 (1.01-1.07)	0.00986782	*				1.03 (1.01-1.05)	0.0536578					1.02 (1.00-1.04)	0.172993					1.00 (0.97-1.03)	0.834171
Lymph node to primary tumor ratio			6.11 (1.54-24.18)	0.0277961					2.96 (1.08-8.14)	0.0855263					4.52 (1.43-14.33)	0.0650329					2.29 (0.66-7.92)	0.707669
Post-treatment
Lymph node volume			1.08 (1.04-1.13)	0.000991817	*	1.07 (1.02-1.13)	0.0097	*	1.05 (1.02-1.09)	0.0178128	*	1.03 (0.99-1.07)	0.164		1.04 (1.01-1.08)	0.0650329					1.01 (0.97-1.06)	0.834171
N2 lymph node volume			1.09 (1.04-1.15)	0.00364612	*				1.05 (1.01-1.10)	0.0536578					1.04 (1.00-1.09)	0.179475					0.99 (0.94-1.06)	0.862132
Lymph node to primary tumor ratio			4.96 (1.21-20.40)	0.0615143					3.00 (1.07-8.40)	0.0855263					5.48 (1.70-17.62)	0.0609125		3.68 (1.09-12.47)	0.0363	*	1.92 (0.53-6.92)	0.707669
Change in size (relative to pre-treatment)
Lymph node volume			0.50 (0.07-3.50)	0.636103					0.31 (0.08-1.18)	0.172807					0.62 (0.13-2.93)	0.633651					0.32 (0.06-1.59)	0.707669
N2 lymph node volume			0.66 (0.11-3.90)	0.758462					0.56 (0.17-1.85)	0.59793					1.05 (0.26-4.19)	0.948969					0.70 (0.17-2.85)	0.834171
Primary/Total Tumor Characteristics (continuous)
Pre-treatment
Primary tumor volume			1.00 (0.99-1.00)	0.636103					1.00 (1.00-1.00)	0.82201					1.00 (0.99-1.00)	0.518693					1.00 (0.99-1.00)	0.707669
Total tumor volume			1.00 (0.99-1.00)	0.940595					1.00 (1.00-1.00)	0.906863					1.00 (0.99-1.00)	0.716426					1.00 (0.99-1.00)	0.707669
Post-treatment
Primary tumor volume			0.99 (0.98-1.01)	0.636103					1.00 (0.99-1.01)	0.698703					0.99 (0.98-1.01)	0.408506					0.99 (0.98-1.01)	0.707669
Total tumor volume			1.00 (0.99-1.01)	0.89969					1.00 (0.99-1.01)	0.906863					1.00 (0.99-1.01)	0.617005					0.99 (0.98-1.01)	0.707669
Change in size (relative to pre-treatment)
Primary tumor volume			1.00 (1.00-1.01)	0.50877					1.00 (0.99-1.00)	0.698703					0.99 (0.98-1.00)	0.365921					1.00 (1.00-1.01)	0.834171
Total tumor volume			1.00 (1.00-1.01)	0.636103					1.00 (0.99-1.01)	0.698703					0.99 (0.98-1.00)	0.321936					1.00 (0.99-1.01)	0.834171
