# Supplementary material for: Lymph node volume predicts survival but not nodal clearance in Stage IIIA-IIIB NSCLC
Source: PLoS One. 2017 Apr 20;12(4):e0174268. doi: 10.1371/journal.pone.0174268 (PMC5398511; doi:10.1371/journal.pone.0174268)
Supplement: S1 Dataset — (XLS) [file pone.0174268.s007.xls]

## Sheet: PlosOneDataset.text
PIN	Performance_status	Age_at_time_of_diagnosis	Cigarette_smoking	Clinical_T_stage__AJCC_7th_editi	Clinical_N_stage__AJCC_7th_editi	ypN_stage	Clinical_M_stage__AJCC_7th_editi	Clinical_overall_stage__AJCC_7th	Treatment_intent	Concurrent_Chemotherapy_	Number_of_cycles_of_concurrent_c	Concurrent_chemotherapy_type	Adjuvant_chemotherapy_	Number_of_cycles_of_adjuvant_che	Adjuvant_chemotherapy_type	Sequencing_of_treatment	Radiation_technique	Radiation_total_dose_prescribed	Radiation_total_dose_delivered__	Radiation_number_of_fractions_pr	Radiation_number_of_fractions_de	Biologically_equivalent_dose_to	Surgery_type	Days_to_Surg	Days_between_imaging	Days_from_end_of_therapy_to_post	Clinical_number_of_lymph_node_st	Number_mediastinal_nodes	Lymph_node_grouping	Pre_treatment_Primary_volume	Pre_treatment_ln_SUM_volume	Pre_treatment_mediastinal_LN_vol	Pre_treatment_total_tumor_volume	Pre_treatment_Primary_longest_di	Pre_treatment_mediastinal_node_d	Post_treatment_mediastinal_node	Pre_treatment_RECIST_1_1	Pre_treatment_SLD_all	Post_treatment_Primary_volume	Post_treatment_ln_SUM_volume	Post_treatment_mediastinal_LN_vo	Post_treatment_total_tumor_volum	Post_treatment_Primary_longest_d	Group_Longest_diameter__Quartile	Post_treatment_RECIST_1_1	Post_treatment_SLD_all	Histology_simple	Pathologic_response	ypT_stage
1	0	65	Never smoker (<100 cigarettes in lifetime)	T2a	N2	ypN1	M0	IIIA	Preoperative	Yes	2	Cisplatin/Etoposide (EP5050)	No	NA		Neoadjuvant chemoRT & surgery	3DCRT	54	54	27	27	64.8	Lobectomy	31	50	6	2	2	2	14.93	2.3	2.31	17.23	3.9	0	0	3.9	6.98	12.74	1.83	1.82	14.57	3.83	2	3.83	6.1	Adenocarcinoma (select variant)	Residual disease	ypT2a
2	0	50	Never smoker (<100 cigarettes in lifetime)	T2a	N2	ypN0	M0	IIIA	Preoperative	Yes	2	Cisplatin/Etoposide (EP5050)	Yes	2	Cisplatin/Taxotere	Neoadjuvant chemoRT & chemo & surgery	3DCRT	66	66	33	33	79.2	Lobectomy	88	87	21	4	3	3	12.17	7.83	5.94	20	3.43	0	0	3.43	9.46	8.64	3.23	2.42	11.87	3.07	2	3.07	7.92	Adenocarcinoma (select variant)	Residual disease	ypT1a
3	0	74	Never smoker (<100 cigarettes in lifetime)	T2b	N2	ypN2	M0	IIIA	Preoperative	Yes	4	Weekly Carboplatin/Taxol	No	NA		Neoadjuvant chemoRT & surgery	3DCRT	54	54	27	27	64.8	Lobectomy	34	56	12	2	2	2	86.55	10.88	10.88	97.43	5.76	2.99	0	8.75	10.06	63.83	4.38	4.38	68.21	5.47	3	5.47	7.66	Adenocarcinoma (select variant)	Residual disease	ypT2b
4	1	58	Former smoker (quit >1 year prior to diagnosis)	T3	N2	ypN0	M0	IIIA	Preoperative	Yes	2	Cisplatin/Etoposide (EP5050)	No	NA		Neoadjuvant chemoRT & surgery	3DCRT	54	54	27	27	64.8	Lobectomy	51	49	1	2	1	2	13.57	3.97	2.66	17.54	3.61	0	0	3.61	7.9	7.17	2.86	1.86	10.03	2.94	2	2.94	6.48	Adenocarcinoma (select variant)	Residual disease	ypT1a
5	0	53	Never smoker (<100 cigarettes in lifetime)	T1a	N3	ypN2	M0	IIIB	Preoperative	Yes	2	Cisplatin/Etoposide (EP5050)	Yes	1	Tarceva	Neoadjuvant chemoRT & surgery & adjuvant chemo	3DCRT	66	66	33	33	79.2	Lobectomy	98	80	28	4	3	3	6.39	17.83	12.84	24.22	2.76	1.93	0	6.97	11.21	5.75	11.88	9.14	17.63	2.6	1	2.6	9.66	Adenocarcinoma (select variant)	Residual disease	ypT2a
6	0	40	Former smoker (quit >1 year prior to diagnosis)	T2b	N3	ypN2	M0	IIIB	Preoperative	Yes	2	Cisplatin/Etoposide (EP5050)	Yes	3	Carboplatin/Taxotere	Neoadjuvant chemoRT & chemo & surgery	3DCRT	68	66	34	33	79.2	Lobectomy	111	67	10	5	3	3	60.38	33.78	9.35	94.16	7.07	0	0	10.63	19.32	19.05	10.33	3.47	29.38	4.53	3	6.97	10.24	Adenocarcinoma (select variant)	Residual disease	ypT2a
7	0	71	Former smoker (quit >1 year prior to diagnosis)	T2a	N2	ypN1	M0	IIIA	Preoperative	Yes	6	Weekly Carboplatin/Taxol	No	NA		Neoadjuvant chemo & neoadjuvant chemoRT & surg	3DCRT	54	54	27	27	64.8	Lobectomy	63	69	27	4	3	3	51.93	7.77	7.77	59.7	5.8	1.95	1.6	7.75	11.27	33.43	6.73	6.73	40.16	5.54	3	7.14	10.57	Adenocarcinoma (select variant)	Residual disease	ypT3
8	0	33	Never smoker (<100 cigarettes in lifetime)	T1a	N2	ypN2	M0	IIIA	Preoperative and adj	Yes	2	Cisplatin/Etoposide (EP5050)	No	NA		Neoadjuvant chemoRT & surgery & adjuvant RT	3DCRT	54	54	27	27	64.8	Lobectomy	44	66	16	3	2	3	1.11	37.35	32.5	38.46	1.77	3.26	2.06	8.17	13.37	1.53	22.51	18.99	24.04	1.66	1	3.72	11.45	Squamous cell carcinoma	Residual disease	ypT1a
9	1	55	Former smoker (quit >1 year prior to diagnosis)	T2b	N2	ypN0	M0	IIIA	Preoperative	Yes	5	Weekly Carboplatin/Taxol	No	NA		Neoadjuvant chemo & neoadjuvant chemoRT & surg	3DCRT	54	54	27	27	64.8	Lobectomy	48	96	20	2	1	2	44.76	11.52	1.65	56.28	5.48	0	0	5.48	10.46	17.72	6.6	1.28	24.32	4.02	2	4.02	7.41	Large cell carcinoma = NSCLC NOS	Residual disease	ypT1a
10	0	66	Former smoker (quit >1 year prior to diagnosis)	T1b	N2	ypN2	M0	IIIA	Preoperative	Yes	3	Weekly Carboplatin/Taxol	No	NA		Neoadjuvant chemo & neoadjuvant chemoRT & surg	3DCRT	54	54	27	27	64.8	Lobectomy	35	55	4	1	1	1	7.02	1.69	1.69	8.71	2.79	0	0	2.79	4.5	5.66	1.22	1.22	6.88	2.69	1	2.69	3.97	Adenocarcinoma (select variant)	Residual disease	ypT2a
11	1	68	Current smoker (smoking at time of diagnosis or quit <1 year prior)	T3	N2	ypN2	M0	IIIA	Preoperative	Yes	6	Weekly Carboplatin/Taxol	No	NA		Neoadjuvant chemo & neoadjuvant chemoRT & surg	3DCRT	54	54	27	27	64.8	Wedge or sublobar resection	42	59	7	1	1	1	40.34	2.83	2.83	43.17	5.49	0	0	5.49	7.19	35.84	2	2	37.84	5.71	4	5.71	7.33	Adenocarcinoma (select variant)	Residual disease	ypT3
12	1	60	Current smoker (smoking at time of diagnosis or quit <1 year prior)	T3	N2	ypN0	M0	IIIA	Preoperative	Yes	6	Weekly Carboplatin/Taxol	No	NA		Neoadjuvant chemo & neoadjuvant chemoRT & surg	3DCRT	54	54	27	27	64.8	Pneumonectomy	52	80	27	3	2	3	62.62	8.86	3.41	71.48	5.92	0	0	5.92	14.29	40.91	4.87	2.58	45.78	5.47	3	5.47	11.12	Adenocarcinoma (select variant)	Residual disease	ypT2b
13	1	64	Former smoker (quit >1 year prior to diagnosis)	T2a	N2	ypN2	M0	IIIA	Preoperative	Yes	6	Weekly Carboplatin/Taxol	No	NA		Neoadjuvant chemo & neoadjuvant chemoRT & surg	3DCRT	54	54	27	27	64.8	Lobectomy	32	65	20	2	1	2	9.78	4.75	4.75	14.53	3.59	0	0	3.59	6.3	4.42	1.63	1.63	6.05	2.59	1	2.59	4.05	Adenocarcinoma (select variant)	Residual disease	ypT1a
14	1	64	Current smoker (smoking at time of diagnosis or quit <1 year prior)	T2a	N2	ypN0	M0	IIIA	Preoperative	Yes	5	Weekly Carboplatin/Taxol	Yes	2	q3week Carboplatin/Paclitaxel (	Neoadjuvant chemoRT & surgery & adjuvant chemo	3DCRT	60	60	30	30	72	Lobectomy	60	76	22	2	1	2	20.64	4.39	2.73	25.03	3.81	0	0	3.81	8.98	23.13	4.28	1.43	27.41	5.13	3	5.13	8.91	Adenocarcinoma (select variant)	Residual disease	ypT2a
15	1	45	Former smoker (quit >1 year prior to diagnosis)	T1b	N2	ypN2	M0	IIIA	Preoperative	Yes	2	Cisplatin/Etoposide (EP5050)	No	NA		Neoadjuvant chemoRT & surgery	3DCRT	60	60	30	30	72	Lobectomy	50	62	20	2	1	2	20.91	27.15	17.41	48.06	3.65	1.65	0	7.72	11.72	6.28	14.42	6.98	20.7	2.96	2	4.57	10.8	Squamous cell carcinoma	Residual disease	ypT1a
16	0	61	Current smoker (smoking at time of diagnosis or quit <1 year prior)	T2a	N2	ypN1	M0	IIIA	Preoperative	Yes	2	Cisplatin/Etoposide (EP5050)	No	NA		Neoadjuvant chemoRT & surgery	3DCRT	54	54	27	27	64.8	Lobectomy	38	50	1	3	2	3	36.62	6.78	2.99	43.4	5.06	0	0	6.74	9.48	5.88	2.56	0.79	8.44	2.85	1	2.85	5.52	Adenocarcinoma (select variant)	Residual disease	ypT2a
17	1	64	Former smoker (quit >1 year prior to diagnosis)	T2a	N2	ypN0	M0	IIIA	Preoperative	Yes	6	Weekly Carboplatin/Taxol	No	NA		Neoadjuvant chemo & neoadjuvant chemoRT & surg	3DCRT	54	54	30	30	63.72	Lobectomy	32	63	14	3	2	3	18.17	6.92	1.99	25.09	3.26	0	0	4.92	9.15	11.91	3.25	1.39	15.16	3.03	2	4.82	8.28	Adenocarcinoma (select variant)	Residual disease	ypT1a
18	1	60	Former smoker (quit >1 year prior to diagnosis)	T1b	N2	ypN0	M0	IIIA	Preoperative	Yes	2	q3week Cisplatin/Etoposide	No	NA		Neoadjuvant chemoRT & surgery	3DCRT	54	54	27	27	64.8	Lobectomy	34	56	12	2	1	2	8.1	1.17	1.17	9.27	3.49	0	0	3.49	5.39	6.34	1.76	1.76	8.1	3.14	2	3.14	4.71	Adenocarcinoma (select variant)	Residual disease	ypT3
19	1	62	Former smoker (quit >1 year prior to diagnosis)	T2a	N2	ypN0	M0	IIIA	Preoperative	Yes	2	Cisplatin/Etoposide (EP5050)	Yes	2	Carboplatin/Gemcitabine	Neoadjuvant chemoRT & surgery & adjuvant chemo	3DCRT	68	68	34	34	81.6	Lobectomy	48	99	35	2	2	2	10.74	7.34	7.35	18.08	3.65	0	0	3.65	9.58	22.35	5.31	5.31	27.66	3.75	2	3.75	8.05	Adenocarcinoma (select variant)	Residual disease	ypT2a
20	1	40	Current smoker (smoking at time of diagnosis or quit <1 year prior)	T2a	N2	ypN2	M0	IIIA	Preoperative and adj	Yes	3	q3week Cisplatin/Etoposide	Yes	2	Taxotere	Neoadjuvant chemoRT & surgery & adjuvant RT &	3DCRT	54	54	27	27	64.8	Pneumonectomy	48	77	18	2	1	2	33.48	4.3	4.3	37.78	4.3	0	0	4.3	7.2	25.27	1.66	1.66	26.93	4.35	3	4.35	6.97	Squamous cell carcinoma	Residual disease	ypT2b
21	1	58	Current smoker (smoking at time of diagnosis or quit <1 year prior)	T3	N2	ypN1	M0	IIIA	Preoperative and adj	Yes	2	Cisplatin/Etoposide (EP5050)	Yes	2	Cisplatin/Taxotere	Neoadjuvant chemoRT & surgery & adjuvant chemo	3DCRT	70	70	35	35	84	Lobectomy	32	65	21	3	2	3	175.9	17.79	13.65	193.69	9.8	0	1.64	11.33	18.29	105.49	10.86	8.63	116.35	7.67	4	9.31	14.39	Adenocarcinoma (select variant)	Residual disease	ypT3
22	1	62	Current smoker (smoking at time of diagnosis or quit <1 year prior)	T2a	N2	ypN1	M0	IIIA	Preoperative	Yes	2	Cisplatin/Etoposide (EP5050)	Yes	3	Taxotere	Neoadjuvant chemoRT & surgery & adjuvant chemo	3DCRT	70	70	35	35	84	Lobectomy	51	87	21	1	1	1	22.73	6.33	6.33	29.06	4.59	2.3	0	6.89	8.1	7.38	1.93	1.93	9.31	2.92	2	2.92	5.06	Squamous cell carcinoma	pCR	ypT0
23	0	59	Current smoker (smoking at time of diagnosis or quit <1 year prior)	T2b	N2	ypN1	M0	IIIA	Preoperative	Yes	2	Cisplatin/Etoposide (EP5050)	No	NA		Neoadjuvant chemoRT & surgery	3DCRT	68	68	34	34	81.6	Lobectomy	55	76	15	2	1	2	37.58	10.71	6.65	48.29	5.06	1.74	2.04	8.45	10.89	22	7.8	5.88	29.8	4.66	3	6.7	9.11	Adenocarcinoma (select variant)	Residual disease	ypT2a
24	1	55	Current smoker (smoking at time of diagnosis or quit <1 year prior)	T2b	N2	ypN0	M0	IIIA	Preoperative	Yes	6	Weekly Carboplatin/Taxol	No	NA		Neoadjuvant chemoRT & surgery	3DCRT	68	68	34	34	81.6	Wedge or sublobar resection	119	159	92	2	1	2	81.38	14.56	6.08	95.94	6.67	1.5	0	10.44	13.69	9.46	7.92	3.93	17.38	3.2	2	3.2	8.31	Adenocarcinoma (select variant)	pCR	ypT0
25	1	65	Current smoker (smoking at time of diagnosis or quit <1 year prior)	T2b	N2	ypN0	M0	IIIA	Preoperative	Yes	2	Cisplatin/Etoposide (EP5050)	No	NA		Neoadjuvant chemoRT & surgery	3DCRT	66	66	33	33	79.2	Lobectomy	46	78	14	3	2	3	66.6	39.96	39.18	106.56	6.65	2.87	2.65	9.52	15.24	14.87	26.06	25.62	40.93	3.05	2	5.7	10.94	Squamous cell carcinoma	Residual disease	ypT1a
26	1	74	Former smoker (quit >1 year prior to diagnosis)	T4	N2	ypN0	M0	IIIB	Preoperative	Yes	5	Weekly Carboplatin/Taxol	No	NA		Neoadjuvant chemoRT & chemo & surgery	3DCRT	54	54	27	27	64.8	Wedge or sublobar resection	49	63	12	3	2	3	19.3	4.85	0.43	24.15	5.07	0	0	5.07	9.02	4.38	1.8	0.64	6.18	3.83	2	3.83	6.81	Adenocarcinoma (select variant)	Residual disease	ypT1a
27	1	66	Former smoker (quit >1 year prior to diagnosis)	T2a	N3	ypN0	M0	IIIB	Preoperative	Yes	2	Cisplatin/Etoposide (EP5050)	No	NA		Neoadjuvant chemoRT & surgery	3DCRT	54	54	30	30	63.72	Lobectomy	42	63	18	6	4	3	43.93	71.86	55.26	115.79	7.7	6.35	3.72	16.45	22.24	27.75	35.06	28.1	62.81	6.47	4	12.39	17.78	Other	Residual disease	ypT2a
28	2	32	Never smoker (<100 cigarettes in lifetime)	T1a	N2	ypN0	M0	IIIA	Preoperative	Yes	2	Cisplatin/Etoposide (EP5050)	No	NA		Neoadjuvant chemoRT & surgery	3DCRT	54	54	27	27	64.8	Lobectomy	45	63	16	4	3	3	11.25	38.89	26.75	50.14	4.48	3.73	1.6	10.61	14.43	2.68	14.74	11.38	17.42	2.48	1	6.31	9.61	Squamous cell carcinoma	pCR	ypT0
29	1	75	Former smoker (quit >1 year prior to diagnosis)	T1a	N2	ypN0	M0	IIIA	Preoperative	Yes	6	Weekly Carboplatin/Taxol	Yes	1	q3week Carboplatin/Paclitaxel (	Neoadjuvant chemoRT & chemo & surgery	3DCRT	54	54	27	27	64.8	Lobectomy	76	49	2	4	3	3	3.68	35.45	33.82	39.13	2.87	5.59	1.96	8.46	16.56	2.56	12.5	11.64	15.06	2.93	2	4.89	12.1	Squamous cell carcinoma	Residual disease	ypT1a
30	1	59	Former smoker (quit >1 year prior to diagnosis)	T3	N2	ypN2	M0	IIIA	Preoperative	Yes	2	Cisplatin/Etoposide (EP5050)	Yes	3	Taxotere	Neoadjuvant chemoRT & surgery & adjuvant chemo	3DCRT	54	54	27	27	64.8	Lobectomy	32	46	4	2	1	2	72.92	3.43	1.39	76.35	6.36	0	0	8.33	9.99	30.62	2.86	1.44	33.48	5.29	3	5.29	8.53	Adenocarcinoma (select variant)	Residual disease	ypT2b
31	2	65	Former smoker (quit >1 year prior to diagnosis)	T2a	N2	ypN2	M0	IIIA	Preoperative	Yes	3	Other	No	NA		Neoadjuvant chemoRT & surgery	3DCRT	54	54	27	27	64.8	Lobectomy	58	67	16	1	1	1	6.08	2.68	2.68	8.76	2.58	0	0	2.58	5.26	4.3	2.42	2.42	6.72	2.18	1	2.18	4.6	Adenocarcinoma (select variant)	Residual disease	ypT2a
32	0	52	Former smoker (quit >1 year prior to diagnosis)	T4	N2	ypN0	M0	IIIB	Preoperative	Yes	2	Cisplatin/Etoposide (EP5050)	Yes	2	q3week Cisplatin/Etoposide	Neoadjuvant chemoRT & surgery & adjuvant chemo	IMRT	66	54	33	27	64.8	Lobectomy	50	77	28	4	3	3	82.89	16.33	12.93	99.22	6.41	3.65	0	10.06	15.21	21.19	7.25	5.28	28.44	5.5	3	5.5	11.98	Adenocarcinoma (select variant)	Residual disease	ypT2a
33	0	54	Current smoker (smoking at time of diagnosis or quit <1 year prior)	T1a	N2	ypN2	M0	IIIA	Preoperative	Yes	2	Cisplatin/Etoposide (EP5050)	No	NA		Neoadjuvant chemoRT & surgery	3DCRT	54	54	27	27	64.8	Lobectomy	52	43	0	2	1	2	3.98	20.63	13.51	24.61	2.45	2.55	1.7	6.69	11.09	1.45	10.62	8.13	12.07	1.67	1	3.37	7.58	Adenocarcinoma (select variant)	Residual disease	ypT1a
34	1	53	Former smoker (quit >1 year prior to diagnosis)	T2a	N2	ypN0	M0	IIIA	Preoperative	Yes	6	Weekly Carboplatin/Taxol	No	NA		Neoadjuvant chemoRT & surgery	3DCRT	54	54	27	27	64.8	Lobectomy	39	65	17	4	3	3	15.66	20.98	15.17	36.64	3.98	0	1.53	5.92	15.03	6.54	20.03	14.9	26.57	2.93	2	4.46	13.1	Adenocarcinoma (select variant)	Residual disease	ypT2a
35	0	53	Former smoker (quit >1 year prior to diagnosis)	T2a	N2	ypN0	M0	IIIA	Preoperative	Yes	2	Cisplatin/Etoposide (EP5050)	No	NA		Neoadjuvant chemoRT & surgery	3DCRT	66	66	33	33	79.2	Lobectomy	71	94	28	3	3	3	11.47	14.56	14.56	26.03	4.37	2.1	2.32	6.47	10	2.24	6.21	6.21	8.45	3.05	2	5.37	7.33	Adenocarcinoma (select variant)	Residual disease	ypT2a
36	1	60	Former smoker (quit >1 year prior to diagnosis)	T1b	N2	ypN0	M0	IIIA	Preoperative	Yes	2	Cisplatin/Etoposide (EP5050)	Yes	2	Cisplatin/Alimta (Pemetrexed)	Neoadjuvant chemoRT & surgery & adjuvant chemo	3DCRT	54	54	27	27	64.8	Lobectomy	36	71	28	2	1	2	4.13	3.85	1.84	7.98	3.64	0	0	3.64	7.94	1.44	2.8	1.62	4.24	1.73	1	1.73	5.34	Adenocarcinoma (select variant)	Residual disease	ypT1a
37	1	67	Former smoker (quit >1 year prior to diagnosis)	T3	N2	ypN0	M0	IIIA	Preoperative	Yes	2	Cisplatin/Etoposide (EP5050)	No	NA		Neoadjuvant chemoRT & surgery	3DCRT	54	54	27	27	64.8	Lobectomy	48	80	28	3	2	3	67.8	4.13	3.07	71.93	5.82	0	0	5.82	11.12	38.08	4.14	2.94	42.22	5.5	3	5.5	10.71	Squamous cell carcinoma	Residual disease	ypT1a
38	0	57	Former smoker (quit >1 year prior to diagnosis)	T3	N2	ypN0	M0	IIIA	Preoperative	Yes	2	Cisplatin/Etoposide (EP5050)	Yes	2	q3week Cisplatin/Etoposide	Neoadjuvant chemoRT & surgery & adjuvant chemo	3DCRT	54	54	27	27	64.8	Lobectomy	46	57	11	1	1	1	25.92	6.24	6.24	32.16	5.08	2.18	0	7.26	8.26	21.73	2.47	2.47	24.2	4.27	3	4.27	6.3	Adenocarcinoma (select variant)	Residual disease	ypT2a
39	1	73	Current smoker (smoking at time of diagnosis or quit <1 year prior)	T1b	N2	ypN2	M0	IIIA	Preoperative	Yes	2	Cisplatin/Etoposide (EP5050)	No	NA		Neoadjuvant chemoRT & surgery	IMRT	54	54	27	27	64.8	Lobectomy	36	84	35	2	2	2	3.29	8.62	8.62	11.91	1.9	0	0	1.9	6.51	2.48	5.24	5.23	7.72	1.9	1	1.9	5.29	Adenocarcinoma (select variant)	Residual disease	ypT1a
40	1	52	Former smoker (quit >1 year prior to diagnosis)	T3	N2	ypN0	M0	IIIA	Preoperative	Yes	2	Cisplatin/Etoposide (EP5050)	No	NA		Neoadjuvant chemoRT & surgery	3DCRT	66	54	33	27	64.8	Pneumonectomy	56	70	26	3	2	3	321.45	15.75	12.16	337.2	9	3.14	0	12.14	19.2	81.42	3.67	2.36	85.09	6.64	4	6.64	12.19	Adenocarcinoma (select variant)	Residual disease	ypT1a
41	0	56	Former smoker (quit >1 year prior to diagnosis)	T1a	N2	ypN0	M0	IIIA	Preoperative	Yes	1	Cisplatin/Etoposide (EP5050)	No	NA		Neoadjuvant chemoRT & surgery	3DCRT	60	58	30	29	69.6	Lobectomy	58	70	18	1	1	1	3.4	1.93	1.93	5.33	2.39	0	0	2.39	4.42	14.49	0.71	0.71	15.2	3.57	2	3.57	4.5	Adenocarcinoma (select variant)	Residual disease	ypT2a
42	0	62	Former smoker (quit >1 year prior to diagnosis)	T3	N2	ypN0	M0	IIIA	Preoperative	Yes	2	Cisplatin/Etoposide (EP5050)	No	NA		Neoadjuvant chemoRT & surgery	3DCRT	54	54	27	27	64.8	Wedge or sublobar resection	50	68	20	3	1	3	1.48	35.05	20.97	36.53	1.6	2.76	0	6.35	9.43	0.68	10.68	6.29	11.36	1.3	1	1.3	6.93	Other	pCR	ypT0
43	0	72	Former smoker (quit >1 year prior to diagnosis)	T1b	N2	ypN0	M0	IIIA	Preoperative	Yes	2	Cisplatin/Etoposide (EP5050)	Yes	1	q3week Cisplatin/Etoposide	Neoadjuvant chemoRT & surgery & adjuvant chemo	3DCRT	54	54	27	27	64.8	Lobectomy	32	78	28	2	1	2	7.57	6.62	6.62	14.19	4.15	1.75	0	5.9	9.33	2.33	2.54	2.54	4.87	2.32	1	2.32	4.83	Adenocarcinoma (select variant)	pCR	ypT0
44	1	52	Current smoker (smoking at time of diagnosis or quit <1 year prior)	T3	N2	ypN2	M0	IIIA	Preoperative	Yes	2	Cisplatin/Etoposide (EP5050)	Yes	4	Carboplatin/Alimta (Pemetrexed)	Neoadjuvant chemoRT & surgery	3DCRT	54	54	27	27	64.8	Lobectomy	28	58	10	2	2	2	195.81	5.71	5.71	201.52	8	0	0	8	10.41	72.68	3.59	3.59	76.27	6.28	4	6.28	8.19	Adenocarcinoma (select variant)	Residual disease	ypT2a
45	0	43	Former smoker (quit >1 year prior to diagnosis)	T1b	N2	ypN0	M0	IIIA	Preoperative and adj	Yes	2	Cisplatin/Etoposide (EP5050)	Yes	2	Cisplatin/Navelbine	Neoadjuvant chemoRT & surgery & adjuvant chemo	3DCRT	66	54	33	27	64.8	Pneumonectomy	70	51	6	2	1	2	15.33	4.71	4.71	20.04	5.09	1.83	1.55	6.92	7.87	10.74	3.79	3.79	14.53	3.41	2	4.96	5.77	Other	Residual disease	ypT2a
46	0	42	Former smoker (quit >1 year prior to diagnosis)	T4	N3	ypN0	M0	IIIB	Preoperative	Yes	2	Cisplatin/Etoposide (EP5050)	No	NA		Neoadjuvant chemoRT & surgery	3DCRT	66	60	33	30	72	Wedge or sublobar resection	27	55	6	4	4	3	108.79	5.09	5.09	113.88	5.9	0	0	5.9	9.39	77.47	2.83	2.83	80.3	5.25	3	5.25	8.45	Other	Residual disease	ypT1a
47	1	58	Former smoker (quit >1 year prior to diagnosis)	T4	N2	ypN0	M0	IIIB	Preoperative	Yes	2	Cisplatin/Etoposide (EP5050)	Yes	3	Taxotere	Neoadjuvant chemoRT & surgery & adjuvant chemo	3DCRT	60	60	30	30	72	Lobectomy	26	53	4	1	1	1	48.98	2.77	2.77	51.75	5.82	0	0	5.82	10.27	24.16	1.06	1.06	25.22	4.95	3	4.95	7.99	Squamous cell carcinoma	Residual disease	ypT1a
48	1	48	Current smoker (smoking at time of diagnosis or quit <1 year prior)	T1a	N2	ypN0	M0	IIIA	Preoperative	Yes	2	Cisplatin/Navelbine	No	NA		Neoadjuvant chemo & neoadjuvant chemoRT & surg	3DCRT	54	54	27	27	64.8	Lobectomy	47	64	14	3	2	3	3.99	6.83	6.83	10.82	4.64	1.5	1.83	6.14	7.87	5.51	6.08	6.08	11.59	3.34	2	5.17	5.88	Large cell carcinoma = NSCLC NOS	Residual disease	ypT1b
49	0	53	Never smoker (<100 cigarettes in lifetime)	T2a	N2	ypN2	M0	IIIA	Preoperative	Yes	2	Cisplatin/Etoposide (EP5050)	No	NA		Neoadjuvant chemoRT & surgery	3DCRT	60	60	30	30	72	Lobectomy	68	78	24	1	1	1	15.72	4.86	4.86	20.58	4.44	2.1	0	6.54	6.89	4.79	1.76	1.76	6.55	2.92	2	2.92	5.06	Large cell carcinoma = NSCLC NOS	Residual disease	ypT1a
50	0	64	Current smoker (smoking at time of diagnosis or quit <1 year prior)	T3	N2	ypN2	M0	IIIA	Preoperative	Yes	2	Cisplatin/Etoposide (EP5050)	No	NA		Neoadjuvant chemoRT & surgery	3DCRT	54	54	27	27	64.8	Lobectomy	36	71	21	4	3	3	12.96	27.95	9.89	40.91	4.21	0	0	5.97	12.84	3.92	9.36	3.91	13.28	1.64	1	3.14	6.66	Adenocarcinoma (select variant)	Residual disease	ypT3
51	1	58	Current smoker (smoking at time of diagnosis or quit <1 year prior)	T2a	N2	ypN2	M0	IIIA	Preoperative	Yes	2	Cisplatin/Etoposide (EP5050)	No	NA		Neoadjuvant chemoRT & surgery	3DCRT	66	66	33	33	79.2	Wedge or sublobar resection	36	86	29	3	2	3	38.61	12.3	12.3	50.91	4.98	2.42	1.66	7.4	8.64	25.94	5.19	5.19	31.13	5.31	3	6.97	7.78	Adenocarcinoma (select variant)	Residual disease	ypT2a
52	1	52	Former smoker (quit >1 year prior to diagnosis)	T2a	N2	ypN1	M0	IIIA	Preoperative	Yes	2	Cisplatin/Etoposide (EP5050)	Yes	2	q3week Cisplatin/Etoposide	Neoadjuvant chemoRT & surgery & adjuvant chemo	3DCRT	54	54	27	27	64.8	Lobectomy	41	67	22	2	1	2	8.93	17.83	5.74	26.76	3.14	1.9	0	7.26	10.3	3.35	9.92	1.71	13.27	2.98	2	5.05	8.34	Adenocarcinoma (select variant)	Residual disease	ypT1a
53	2	64	Current smoker (smoking at time of diagnosis or quit <1 year prior)	T4	N2	ypN0	M0	IIIB	Preoperative	Yes	4	Weekly Carboplatin/Taxol	No	NA		Neoadjuvant chemoRT & surgery	3DCRT	54	54	27	27	64.8	Lobectomy	69	77	33	3	2	3	382.33	32.24	30.66	414.57	9.93	2.08	0	12.01	18.52	284.66	19.16	19.17	303.82	9.72	4	9.72	15.96	Squamous cell carcinoma	Residual disease	ypT3
54	1	55	Current smoker (smoking at time of diagnosis or quit <1 year prior)	T3	N2	ypN0	M0	IIIA	Preoperative	Yes	2	Cisplatin/Etoposide (EP5050)	No	NA		Neoadjuvant chemoRT & surgery	IMRT	54	54	27	27	64.8	Lobectomy	31	77	27	2	1	2	198.79	18.04	18.04	216.83	11.02	1.77	0	12.79	14.81	49.3	5.52	5.52	54.82	6.86	4	6.86	9.24	Squamous cell carcinoma	Residual disease	ypT1a
55	0	74	Former smoker (quit >1 year prior to diagnosis)	T2a	N2	ypN2	M0	IIIA	Radical (definitive)	Yes	6	Weekly Carboplatin/Taxol	Yes	1	Alimta	Neoadjuvant chemoRT & surgery & adjuvant chemo	3DCRT	54	54	27	27	64.8	Wedge or sublobar resection	76	98	48	3	2	3	15.52	51.67	46.91	67.19	4.87	4.9	2.02	9.77	15.25	13.79	23.54	17.79	37.33	4.98	3	7	13.64	Adenocarcinoma (select variant)	Residual disease	ypT3
56	0	62	Current smoker (smoking at time of diagnosis or quit <1 year prior)	T1b	N2	ypN2	M0	IIIA	Radical (definitive)	Yes	2	Cisplatin/Etoposide (EP5050)	Yes	2	Cisplatin/Alimta (Pemetrexed)	Neoadjuvant chemoRT & surgery & adjuvant chemo	IMRT	66	66	33	33	79.2	Lobectomy	27	71	14	3	2	3	20.89	12.49	9.49	33.38	4.51	1.54	0	6.05	9.87	10.67	5.51	4.5	16.18	3.23	2	3.23	8.01	Adenocarcinoma (select variant)	Residual disease	ypT1b
57	0	60	Current smoker (smoking at time of diagnosis or quit <1 year prior)	T2a	N3	ypN2	M0	IIIB	Preoperative	Yes	2	Cisplatin/Etoposide (EP5050)	Yes	3	Carboplatin/Alimta (Pemetrexed)	Neoadjuvant chemoRT & surgery & adjuvant chemo	IMRT	66	66	33	33	79.2	Lobectomy	50	75	16	8	6	3	17.85	62.86	42.17	80.71	3.8	3.44	1.93	10.29	22.4	8.1	31.84	18.44	39.94	3.03	2	6.5	17.44	Adenocarcinoma (select variant)	Residual disease	ypT1b
58	0	66	Former smoker (quit >1 year prior to diagnosis)	T1b	N3	ypNX	M0	IIIB	Preoperative	Yes	2	Cisplatin/Etoposide (EP5050)	Yes	1	Cisplatin/Navelbine	Neoadjuvant chemoRT & surgery & adjuvant chemo	3DCRT	66	66	33	33	79.2	Wedge or sublobar resection	63	91	34	4	3	3	4.48	23.17	18.15	27.65	3.22	1.55	0	4.77	11.64	1.17	1.35	0.95	2.52	1.76	1	1.76	4.76	Adenocarcinoma (select variant)	Residual disease	ypT1a
59	0	72	Current smoker (smoking at time of diagnosis or quit <1 year prior)	T2a	N2	ypN0	M0	IIIA	Preoperative	Yes	2	Cisplatin/Etoposide (EP5050)	Yes	2	q3week Carboplatin/Etoposide	Neoadjuvant chemoRT & surgery & adjuvant chemo	IMRT	54	54	27	27	64.8	Lobectomy	40	80	21	3	2	3	37.3	31.07	19.64	68.37	5.22	2.17	1.7	8.94	16.46	9.82	15.18	11.59	25	3.34	2	5.04	10.27	Squamous cell carcinoma	Residual disease	ypT1a
60	1	60	Never smoker (<100 cigarettes in lifetime)	T2a	N2	ypN2	M0	IIIA	Preoperative	Yes	2	Cisplatin/Etoposide (EP5050)	No	NA		Neoadjuvant chemoRT & surgery & adjuvant chemo	3DCRT	54	54	27	27	64.8	Lobectomy	34	75	28	3	2	3	7.57	4.43	2.37	12	3.24	0	0	3.24	10.77	6.11	5.35	2.84	11.46	2.81	1	2.81	7.83	Adenocarcinoma (select variant)	Residual disease	ypT2a
61	1	64	Current smoker (smoking at time of diagnosis or quit <1 year prior)	T2a	N2	ypN2	M0	IIIA	Preoperative	Yes	2	Cisplatin/Etoposide (EP5050)	Yes	2	q3week Cisplatin/Etoposide	Neoadjuvant chemoRT & surgery & adjuvant chemo	3DCRT	54	54	27	27	64.8	Lobectomy	35	35	13	3	2	3	9.29	10.52	6.24	19.81	2.8	0	1.56	4.94	10.5	4.97	8.09	4.54	13.06	2.71	1	5.86	9.68	Adenocarcinoma (select variant)	Residual disease	ypT2a
62	1	52	Former smoker (quit >1 year prior to diagnosis)	T2b	N2	ypN0	M0	IIIA	Preoperative	Yes	2	Cisplatin/Alimta (Pemetrexed)	Yes	2	Cisplatin/Alimta (Pemetrexed)	Neoadjuvant chemoRT & surgery & adjuvant chemo	3DCRT	54	54	27	27	64.8	Lobectomy	32	56	12	3	2	3	94.81	0.94	0.94	95.75	7.07	0	0	7.07	8.7	59.23	0.4	0.4	59.63	5.77	4	5.77	6.61	Adenocarcinoma (select variant)	Residual disease	ypT2a
63	1	65	Current smoker (smoking at time of diagnosis or quit <1 year prior)	T2a	N2	ypN0	M0	IIIA	Preoperative	Yes	2	Cisplatin/Etoposide (EP5050)	Yes	2	q3week Cisplatin/Etoposide	Neoadjuvant chemoRT & surgery & adjuvant chemo	3DCRT	56	56	28	28	67.2	Lobectomy	62	81	37	2	1	2	0.49	9.66	9.66	10.15	1.56	2.14	1.75	3.7	5.42	0.44	5.85	5.85	6.29	1.23	1	2.98	4.81	Large cell carcinoma = NSCLC NOS	Residual disease	ypT1a
64	1	65	Former smoker (quit >1 year prior to diagnosis)	T2b	N2	ypN0	M0	IIIA	Preoperative	Yes	2	Cisplatin/Etoposide (EP5050)	Yes	1	q3week Cisplatin/Etoposide	Neoadjuvant chemoRT & surgery & adjuvant chemo	3DCRT	66	66	33	33	79.2	Lobectomy	66	93	37	1	1	1	79.03	52.25	52.25	131.28	6.69	3.52	0	10.21	11.65	27.36	7.07	7.07	34.43	4.85	3	4.85	7.85	Squamous cell carcinoma	pCR	ypT0
65	0	57	Current smoker (smoking at time of diagnosis or quit <1 year prior)	T3	N2	ypN2	M0	IIIA	Preoperative	Yes	2	Cisplatin/Etoposide (EP5050)	Yes	3	Cisplatin/Navelbine	Neoadjuvant chemoRT & surgery & adjuvant chemo	IMRT	54	54	27	27	64.8	Pneumonectomy	61	82	33	2	1	2	311.56	10.66	10.66	322.22	8.94	2.08	1.63	11.02	12.66	94.52	3.69	3.69	98.21	7.2	4	8.83	10.17	Squamous cell carcinoma	Residual disease	ypT2b
66	0	57	Current smoker (smoking at time of diagnosis or quit <1 year prior)	T3	N2	ypN2	M0	IIIA	Preoperative	Yes	2	Cisplatin/Etoposide (EP5050)	Yes	3	Carboplatin/Alimta (Pemetrexed)	Neoadjuvant chemoRT & surgery & adjuvant chemo	IMRT	60	60	30	30	72	Lobectomy	40	79	29	4	3	3	267.75	17	12.72	284.75	9.53	0	0	11.34	18.14	71.46	12.68	10.09	84.14	5.95	4	5.95	11.88	Adenocarcinoma (select variant)	Residual disease	ypT0
67	2	75	Former smoker (quit >1 year prior to diagnosis)	T3	N2	ypN0	M0	IIIA	Preoperative	Yes	3	Weekly Carboplatin/Taxol	No	NA		Neoadjuvant chemo & neoadjuvant chemoRT & surg	IMRT	54	54	27	27	64.8	Lobectomy	33	56	3	4	3	3	309.86	25.09	25.08	334.95	12.71	4.43	0	17.14	23.38	204.08	15.94	15.93	220.02	11.88	4	11.88	20.25	Squamous cell carcinoma	Residual disease	ypT2a
68	1	57	Current smoker (smoking at time of diagnosis or quit <1 year prior)	T1b	N2	ypN2	M0	IIIA	Preoperative	Yes	2	Cisplatin/Etoposide (EP5050)	No	NA		Neoadjuvant chemoRT & surgery	3DCRT	54	54	27	27	64.8	Lobectomy	61	87	36	3	2	3	6	39.85	35.13	45.85	2.69	4.61	1.9	7.3	13.79	2.21	15.75	12.24	17.96	1.81	1	3.71	8.63	Adenocarcinoma (select variant)	Residual disease	ypT1a
69	0	60	Former smoker (quit >1 year prior to diagnosis)	T3	N2	ypN0	M0	IIIA	Preoperative	Yes	2	Cisplatin/Etoposide (EP5050)	No	NA		Neoadjuvant chemoRT & surgery	3DCRT	66	66	33	33	79.2	Pneumonectomy	33	72	16	2	1	2	123.74	1.14	1.14	124.88	8.95	0	0	8.95	10.81	85.39	0.75	0.75	86.14	8.81	4	8.81	10	Adenocarcinoma (select variant)	Residual disease	ypT1b
70	1	72	Current smoker (smoking at time of diagnosis or quit <1 year prior)	T2a	N3	ypN0	M0	IIIB	Preoperative	Yes	2	Cisplatin/Etoposide (EP5050)	No	NA		Neoadjuvant chemoRT & surgery	IMRT	54	54	27	27	64.8	Lobectomy	98	91	38	4	2	3	23.35	10.32	4.64	33.67	5.15	3.82	1.59	6.72	12.89	6.82	12.3	4.73	19.12	4.17	3	4.17	11.34	Adenocarcinoma (select variant)	Residual disease	ypT2a
71	0	56	Current smoker (smoking at time of diagnosis or quit <1 year prior)	T4	N2	ypN0	M0	IIIB	Preoperative	Yes	2	Cisplatin/Etoposide (EP5050)	No	NA		Neoadjuvant chemoRT & surgery	3DCRT	54	54	27	27	64.8	Wedge or sublobar resection	40	77	26	2	2	2	29.26	3.72	3.72	32.98	4.92	2.69	0	7.61	8.59	13.24	0.7	0.7	13.94	3.5	2	3.5	4.83	Adenocarcinoma (select variant)	Residual disease	ypT1a
72	1	45	Current smoker (smoking at time of diagnosis or quit <1 year prior)	T3	N2	ypN0	M0	IIIA	Radical (definitive)	Yes	2	Cisplatin/Etoposide (EP5050)	Yes	2	q3week Cisplatin/Etoposide	Neoadjuvant chemoRT & surgery & adjuvant chemo	3DCRT	54	54	27	27	64.8	Lobectomy	39	63	24	4	3	3	20.65	23.75	23.75	44.4	5.31	6.79	0	12.1	14.79	7.34	10.01	10	17.35	3.06	2	3.06	9.54	Squamous cell carcinoma	pCR	ypT0
73	1	75	Current smoker (smoking at time of diagnosis or quit <1 year prior)	T1a	N2	ypN0	M0	IIIA	Preoperative	Yes	6	Weekly Carboplatin/Taxol	No	NA		Neoadjuvant chemoRT & surgery	3DCRT	54	54	27	27	64.8	Wedge or sublobar resection	34	79	31	1	1	1	1	3.07	3.07	4.07	1.5	0	0	1.5	5.16	0.2	1.09	1.09	1.29	0.74	1	0	3.03	Large cell carcinoma = NSCLC NOS	pCR	ypT0
[truncated: 8 more columns]
